# Supplementary material for: Protective Effects of PollenAid Plus Soft Gel Capsules’ Hydroalcoholic Extract in Isolated Prostates and Ovaries Exposed to Lipopolysaccharide
Source: Molecules. 2022 Sep 23;27(19):6279. doi: 10.3390/molecules27196279 (PMC9570715; doi:10.3390/molecules27196279)
Supplement: Supplementary file 1 [file molecules-27-06279-s001.zip]

Archive with 1 entries (1 files):
- molecules-1918786-supplementary.pdf
